# Supplementary material for: Green Tea Polyphenol Nanoparticles Reduce Anxiety Caused by Tobacco Smoking Withdrawal in Rats by Suppressing Neuroinflammation
Source: Toxics. 2024 Aug 18;12(8):598. doi: 10.3390/toxics12080598 (PMC11360476; doi:10.3390/toxics12080598)
Supplement: Supplementary file 1 [file toxics-12-00598-s001.zip]

Archive with 1 entries (1 files):
- toxics-3140977-supplementary.pdf
